# Supplementary material for: Stimulating Mitochondrial Biogenesis with Deoxyribonucleosides Increases Functional Capacity in ECHS1-Deficient Cells
Source: Int J Mol Sci. 2022 Oct 20;23(20):12610. doi: 10.3390/ijms232012610 (PMC9604038; doi:10.3390/ijms232012610)
Supplement: Supplementary file 1 [file ijms-23-12610-s001.zip]

Archive with 2 entries (2 files):
- Figure S1.pdf
- ijms-1955262-supplementary.xlsx
